# Supplementary material for: Next generation biosecurity: Towards genome based identification to prevent spread of agronomic pests and pathogens using nanopore sequencing
Source: PLoS One. 2022 Jul 25;17(7):e0270897. doi: 10.1371/journal.pone.0270897 (PMC9312391; doi:10.1371/journal.pone.0270897)
Supplement: S1 Table — (XLSX) [file pone.0270897.s002.xlsx]

## Sheet: Tabelle1
S1 Table. Identification of 66 individual insects covering 29 species of 13 families and 5 orders.
Run Date	Project #	Extraction Methoda #	Sample Originb #	Assumed Sample Speciesc	Sample Storage #	ID Species	Order	Family	GB	N reads	Sequence Length	%Pairwise ID	Bit-Score	E-Value	% Query Coverage	N reads assembled to best hit ref (Max#seqs)	N reads mapped to refbase	N contigs produced of mapped reads	N reads for 50x coverage of best hit	Ratio of reads mapped to best hit vs reads mapped to refbase	FlowCell#
2020-02-25	1	1	1	Drosophila suzukii	1	Drosophila suzukii	Diptera	Drosophilidae	MT458049	199831	658	99.8	1208.83	0	100	53	53	78	188520	1	1
2020-02-28	2	2	1	Drosophila suzukii	1	Drosophila suzukii	Diptera	Drosophilidae	MT458049	104065	658	99.8	1208.83	0	100	54	57	65	96356	0.947368	2
2020-03-02	3	3	1	Drosophila suzukii	1	Drosophila suzukii	Diptera	Drosophilidae	MT458049	131012	658	99.8	1208.83	0	100	92	98	63	71202	0.938776	3
2020-04-23	4	4	2	Bactrocera cucurbitae	2	Bactrocera cucurbitae	Diptera	Tephritidae	MN016983.1	199545	658	100	1216.22	0	100	59	61	17	169106	0.967213	4
2020-04-23	4	4	2	Bactrocera cucurbitae	2	Bactrocera cucurbitae	Diptera	Tephritidae	MN016983.1	202416	658	100	1216.22	0	100	62	62	26	163239	1	4
2020-05-05	5	5	2	Bactrocera dorsalis group	2	Bactrocera dorsalis	Diptera	Tephritidae	MG687829	200669	658	99.9	1212.52	0	100	44	45	35	228033	0.977778	4
2020-05-05	6	6	2	Bactrocera dorsalis group	2	Bactrocera dorsalis	Diptera	Tephritidae	MG689914.1	198460	658	99.5	1197.75	0	100	97	92	76	102299	1.05435	4
2020-06-04	7	6	2	Bactrocera dorsalis group	2	Bactrocera dorsalis	Diptera	Tephritidae	MG689914.1	201240	658	99.8	1210.68	0	100	84	81	48	119786	1.03704	4
2020-06-04	7	5	2	Bactrocera dorsalis group	2	Bactrocera invadens	Diptera	Tephritidae	JQ692708.1	200014	658	100	1216.22	0	100	38	38	14	263176	1	4
2020-06-11	8	6	2	Liriomyza trifolii	2	Liriomyza trifolii	Diptera	Agromyzidae	JN570506.1	197497	658	99.3	1182.98	0	100	52	163	342	189901	0.319018	5
2020-06-11	8	6	2	Liriomyza sativae	2	Liriomyza sativae	Diptera	Agromyzidae	KF962572.1	200709	658	100	1216.22	0	100	145	140	127	69210	1.03571	5
2020-06-11	8	6	2	Ceratitis capitata	2	Ceratitis capitata	Diptera	Tephritidae	HQ677182	199095	658	99.8	1210.68	0	100	93	85	74	107040	1.09412	5
2020-06-11	8	6	2	Ceratitis capitata	2	Ceratitis capitata	Diptera	Tephritidae	KP638438.1	198158	658	100	1216.22	0	100	238	228	177	41630	1.04386	5
2020-06-11	8	6	1	Drosophila suzukii	1	Drosophila suzukii	Diptera	Drosophilidae	MT458049	200589	658	99.8	1208.83	0	100	27	28	19	371461	0.964286	5
2020-06-11	8	6	1	Drosophila suzukii	1	Drosophila suzukii	Diptera	Drosophilidae	MT458049	198438	658	100	1216.22	0	100	36	35	57	275608	1.02857	5
2020-06-11	8	6	1	Drosophila suzukii	1	Drosophila suzukii	Diptera	Drosophilidae	MT458049	201266	658	100	1216.22	0	100	45	49	73	223629	0.918367	5
2020-06-11	8	6	1	Drosophila suzukii	1	Drosophila suzukii	Diptera	Drosophilidae	MT458049	198326	658	99.8	1208.83	0	100	42	52	109	236102	0.807692	5
2020-06-24	9	4	1	Drosophila suzukii	1	Drosophila suzukii	Diptera	Drosophilidae	MT458049	191671	658	99.8	1208.83	0	100	80	80	56	119794	1	6
2020-08-31	10	7	3	Aedes japonicus	2	Aedes japonicus	Diptera	Culicidae	MN103385	200601	658	97.4	946.605	0	85.15	6	2481	23	1671675	0.00241838	7
2020-08-31	10	7	2	Anastrepha obliqua	2	Anastrepha obliqua	Diptera	Tephritidae	KX869970.1	200152	658	99.8	1210.68	0	100	26	2696	31	384908	0.00964392	7
2020-08-31	10	7	4	Delia radicum	2	Delia radicum	Diptera	Anthomyiidae	HQ581775	200078	657	100	1214.37	0	99.85	34	2887	37	294232	0.0117769	7
2020-08-31	10	7	4	Delia platura	2	Delia florilega	Diptera	Anthomyiidae	HM412094	200182	658	99.8	1199.6	0	100	14	2830	26	714936	0.004947	7
2020-08-31	10	7	4	Delia platura/antiqua	2	Botanophila fugax	Diptera	Anthomyiidae	MT410801	200077	658	99.4	1184.82	0	100	6	2733	45	1667308	0.00219539	7
2020-12-08	11	2	2	Ceratitis anonae	2	Ceratitis anonae	Diptera	Tephritidae	AB911176.1	217798	658	100	1216.22	0	100	278	352	337	39172	0.789773	8
2021-01-26	12	8	2	Ceratitis capitata	2	Ceratitis capitata	Diptera	Tephritidae	KP638438	205374	644	99.9	1186.67	0	97.87	80	83	160	128359	0.963855	9
2021-01-26	12	8	2	Bactrocera latifrons	2	Bactrocera latifrons	Diptera	Tephritidae	KJ753914.1	200109	658	100	1216.22	0	100	92	91	20	108755	1.01099	9
2021-01-26	12	8	2	Bactrocera dorsalis	2	Bactrocera dorsalis	Diptera	Tephritidae	MG689924.1	205727	657	99.4	1188.52	0	99.85	35	37	32	293896	0.945946	9
2021-02-04	13	8	1	Drosophila suzukii	1	Drosophila suzukii	Diptera	Drosophilidae	MT458049	155538	658	99.8	1208.83	0	100	40	38	36	194423	1.05263	10
2021-02-04	13	8	1	Drosophila suzukii	1	Drosophila suzukii	Diptera	Drosophilidae	MT458049	140270	632	99.1	1123.88	0	96.04	16	16	20	438344	1	10
2021-02-04	13	8	1	Drosophila suzukii	1	Drosophila suzukii	Diptera	Drosophilidae	MT458049	115113	646	99.4	1158.97	0	98.17	14	14	9	411118	1	10
2021-02-04	13	8	1	Drosophila suzukii	1	Drosophila suzukii	Diptera	Drosophilidae	MT458049	159598	658	100	1216.22	0	100	40	40	68	199498	1	10
2020-03-23	14	2	2	Bemisia tabaci	2	Bemisia tabaci	Hemiptera	Aleyrodidae	MH205754.1	205008	658	99.7	1203.29	0	100	24	26	8	427100	0.923077	11
2020-09-15	15	7	2	Whitefly	2	Trialeurodes vaporariorum	Hemiptera	Aleyrodidae	MN312161.1	194677	658	99.5	1195.9	0	100	227	211	2	42880	1.07583	12
2020-09-15	15	7	2	Whitefly	2	Trialeurodes vaporariorum	Hemiptera	Aleyrodidae	MN312161.1	194180	658	99.5	1195.9	0	100	118	109	1	82280	1.08257	12
2020-09-15	15	7	2	Aphid	2	Aphis gossypii	Hemiptera	Aphididae	MT430940	198454	649	98.9	1151.58	0	98.48	11	14	38	902064	0.785714	12
2020-09-15	15	7	2	Hyalomorpha halys	2	Hyalomorpha halys	Hemiptera	Pentatomidae	MG954463.1	199550	658	99.7	1203.29	0	100	23	23	3	433804	1	12
2020-09-15	15	7	2	Hyalomorpha halys	2	Hyalomorpha halys	Hemiptera	Pentatomidae	MG954463.1	93779	567	99.2	1018.62	0	86.13	21	20	2	223283	1.05	12
2021-01-14	16	9	2	Ceroplastes japonicus	2	Ceroplastes japonicus	Hemiptera	Coccidae	MK543891.1	192536	543	100	1003.85	0	100	183	165	25	52605	1.10909	13
2021-01-14	16	9	2	Ceroplastes japonicus	2	Ceroplastes japonicus	Hemiptera	Coccidae	MK543891.1	225139	543	100	1003.85	0	100	201	187	26	56005	1.07487	13
2021-01-14	16	9	2	Ceroplastes japonicus	2	Ceroplastes japonicus	Hemiptera	Coccidae	MK543891.1	122202	543	100	1003.85	0	100	120	99	14	50918	1.21212	13
2021-01-14	16	9	2	Ceroplastes japonicus	2	Ceroplastes japonicus	Hemiptera	Coccidae	MK543891.1	203306	543	100	1003.85	0	100	248	243	27	40989	1.02058	13
2021-01-20	17	8	2	Ceroplastes japonicus	2	Ceroplastes japonicus	Hemiptera	Coccidae	MK543891.1	116686	543	100	1003.85	0	100	88	69	15	66299	1.27536	14
2021-01-20	18	10	2	Ceroplastes japonicus	2	Ceroplastes japonicus	Hemiptera	Coccidae	MK543891.1	130863	543	100	1003.85	0	100	134	102	25	48829	1.31373	14
2021-01-20	19	9	2	Ceroplastes japonicus	2	Ceroplastes japonicus	Hemiptera	Coccidae	MK543891.1	130845	543	100	1003.85	0	100	106	84	12	61719	1.2619	14
2021-01-20	20	9	2	Ceroplastes japonicus	2	Ceroplastes japonicus	Hemiptera	Coccidae	MK543891.1	198484	543	100	1003.85	0	100	154	130	26	64443	1.18462	14
2021-02-02	21	8	2	Ceroplastes japonicus	2	Ceroplastes japonicus	Hemiptera	Coccidae	MK543891.1	200212	543	100	1003.85	0	100	86	82	23	116402	1.04878	15
2021-02-02	21	8	2	Ceroplastes japonicus	2	Ceroplastes japonicus	Hemiptera	Coccidae	MK543891.1	198285	543	99.8	996.464	0	100	117	116	16	84737	1.00862	15
2021-02-02	21	8	2	Ceroplastes japonicus	2	Ceroplastes japonicus	Hemiptera	Coccidae	MK543891.1	198152	543	100	1003.85	0	100	50	48	13	198152	1.04167	15
2021-02-02	21	8	2	Ceroplastes japonicus	2	Ceroplastes japonicus	Hemiptera	Coccidae	MK543891.1	206073	543	100	1003.85	0	100	68	61	17	151524	1.11475	15
2020-07-01	22	6	3	Lasius neglegtus	1	Lasius neglegtus	Hymenoptera	Formicidae	LT977489.1	170618	658	100	1216.22	0	100	265	251	31	32192	1.05578	16
2020-07-01	22	6	3	Plagiolepis pygmaea	1	Plagiolepis pygmaea	Hymenoptera	Formicidae	MT606369	186731	656	99.7	1199.6	0	99.54	16	69	133	583534	0.231884	16
2020-07-01	22	6	3	Tetramorium meridionale	1	Tetramorium meridionale	Hymenoptera	Formicidae	MT606406	124947	658	99.4	1190.36	0	100	41	47	55	152374	0.87234	16
2020-07-01	22	6	3	Tetramorium meridionale	1	Tetramorium meridionale	Hymenoptera	Formicidae	MT606406	190952	658	99.4	1190.36	0	100	74	94	79	129022	0.787234	16
2020-07-01	22	6	3	Lasius niger	1	Lasius niger	Hymenoptera	Formicidae	MT862424	201053	658	100	1216.22	0	100	101	107	28	99531	0.943925	16
2020-07-01	22	6	3	Tapinoma magnum	1	Tapinoma magnum	Hymenoptera	Formicidae	KY426606.1	193053	453	98.9	789.64	0	68.65	13	56	142	742512	0.232143	16
2020-08-31	23	7	3	Tenthredinidae	1	Pristiphora appendiculata	Hymenoptera	Tenthredinidae	KY698056.1	200116	644	99.5	1157.12	0	97.87	14	3692	31	714700	0.00379198	17
2020-08-31	23	7	3	Tenthredinidae	1	Pristiphora appendiculata	Hymenoptera	Tenthredinidae	KY698056.1	200220	605	99.5	1098.03	0	91.92	11	3104	14	910091	0.00354381	17
2020-12-08	11	2	2	Helicoverpa armigera	1	Helicoverpa armigera	Lepidoptera	Noctuidae	MG893828	140844	644	97.4	1075.87	0	97.85	8	9	41	880275	0.888889	18
2020-12-08	11	2	2	Spodoptera exigua	1	Spodoptera exigua	Lepidoptera	Noctuidae	MT449728	216364	636	99.6	1155.28	0	96.66	11	14	42	983473	0.785714	18
2020-12-08	11	2	2	Spodoptera litura	1	Spodoptera litura	Lepidoptera	Noctuidae	MT129416	219383	649	99.3	1170.05	0	98.47	14	26	86	783511	0.538462	18
2020-12-08	11	4	2	Helicoverpa armigera	1	Helicoverpa armigera	Lepidoptera	Noctuidae	MG893843.1	217595	658	98	1133.12	0	100	10	12	51	1087975	0.833333	18
2020-12-08	11	4	2	Spodoptera exigua	1	Spodoptera exigua	Lepidoptera	Noctuidae	MT449728	218794	658	99.9	1212.52	0	100	13	13	20	841515	1	18
2020-12-08	11	4	2	Spodoptera litura	1	Spodoptera litura	Lepidoptera	Noctuidae	MT129416	219254	644	99.7	1175.59	0	97.87	12	21	72	913558	0.571429	18
2020-12-08	11	4	2	Leucinodes orbonalis	1	Leucinodes orbonalis	Lepidoptera	Crambidae	KP687242.1	219424	302	99	538.495	2.14e-148	46.11	4	6	23	2742800	0.666667	18
2021-01-26	24	8	2	Leucinodes orbonalis	1	Leucinodes orbonalis	Lepidoptera	Crambidae	MH236046.1	201899	621	98.4	1068.48	0	94.22	5	8	20	2018990	0.625	19
2020-03-19	25	2	2	Thrips palmi	1	Thrips palmi	Thysanoptera	Thripidae	MK333270.1	198844	644	99.5	1170.05	0	98.92	22	19	4	451918	1.15789	20
aExtraction Method: 1= DNA extraction with the Sigma Mammalian Kit followed by a AMPure magnetic bead clean-up; 2= DNA extraction with the KAWA method (simple proteinase K homogenate), no clean-up after extraction; 3= KAWA extraction followed by a clean-up step using the Qiagen Fast Cleanup Kit; 4= = KAWA extraction followed by a clean-up step using the Qiagen MinElute Kit; 5= RNA extraction with…
bSample Origin: 1= Agroscope laboratory culture ; 2= EPSD interception; 3= Pest Prevention and Consulting Zurich; 4= Agroscope early warning system.
cAssumed Sample Species: This is the educated guess of non-taxonomist layman at the airport or entomologists based solely on morphology
Sample Storage: 1= dry frozen; 2= 70% EtOH.
