# Supplementary material for: Next generation biosecurity: Towards genome based identification to prevent spread of agronomic pests and pathogens using nanopore sequencing
Source: PLoS One. 2022 Jul 25;17(7):e0270897. doi: 10.1371/journal.pone.0270897 (PMC9312391; doi:10.1371/journal.pone.0270897)
Supplement: S2 Table — (XLSX) [file pone.0270897.s003.xlsx]

## Sheet: Tabelle1
S2 Table Adaptations to the original Macherey-Nagel protocol
Step*	Function	Solution	Amount (ul) in manufacturer's protocol	Amount (ul) in custom protocol
1a	Homogenization	MR1	350	120
1b	Homogenization	TCEP	6	2
2	Clear lysates	Lysate	350	110
3a	Bind NA	NucleoMag® B-Beads	28	10
3b	Bind NA	MR2	350	120
6	Wash step 1	MR3	600	200
7	Wash step 2	MR4	900	200
8	Wash step 2	MR4	900	200
10	Elute NA	MR5 Elution Buffer	50-200	50
*) Numbers according to the manufacturer's user manual
