# Supplementary material for: Next generation biosecurity: Towards genome based identification to prevent spread of agronomic pests and pathogens using nanopore sequencing
Source: PLoS One. 2022 Jul 25;17(7):e0270897. doi: 10.1371/journal.pone.0270897 (PMC9312391; doi:10.1371/journal.pone.0270897)
Supplement: S3 Table — It should be noted that the mitogenome sequences do not include the hypervariable D-Loop region. (XLSX) [file pone.0270897.s004.xlsx]

## Sheet: Tabelle1
S3 Table. Summary of mitogenome assemblies established from mapping reads to the respective reference genomes for four species of Diptera. It should be noted that the mitogenome sequences do not include the hypervariable D-Loop region.
Mitogenome	Reference Sequence	N reads sequenced	N reads mapped	Coverage Mean	Coverage STD	Coverage Min	Coverage Max	Sequence Length	% Pairwise Identity	Confidence Mean
Bactrocera dorsalis	MG916968	507790	17618	330.7	670.8	5	3492	14966	99.1	7518.2
Liriomyza trifolii	JN570506	2238449	67087	1811.7	3525.8	0	16867	14803	99.7	16784.2
Liriomyza sativae	JQ862475	2144881	72399	2097.5	3564.9	2	15747	14807	99.6	21167
Drosophila suzukii	KU588141	2264295	61697	2335.3	4595.5	17	18079	14922	99.5	17943.8
