# Supplementary material for: Next generation biosecurity: Towards genome based identification to prevent spread of agronomic pests and pathogens using nanopore sequencing
Source: PLoS One. 2022 Jul 25;17(7):e0270897. doi: 10.1371/journal.pone.0270897 (PMC9312391; doi:10.1371/journal.pone.0270897)
Supplement: S5 Table — (XLSX) [file pone.0270897.s006.xlsx]

## Sheet: Tabelle1
S5 Table. Mapping genes of interest (e.g., genes often involved in pesticide resistance and Internal Transcribed Spacer sequences) in three Diptera species for which more than 0.5 Mio reads were sequenced.
Species	Gene	Mapped to Reference Sequence	N reads analyzed	Sequence Length	% Pairwise ID	Bit-Score	E-Value	% Query Coverage	N reads mapped to refbase	Max reads in contig	Best Hit	Remarks
Liriomyza sativae	voltage-gated sodium channel gene	DQ187344, DQ187348, DQ187347, DQ187343, DQ187349, DQ187345, DQ187346	2144881	667	94.1	968.765	0	94.32	5	5	DQ187346	Liriomyza sativae clone LS LD5 voltage-gated sodium channel gene, partial sequence
Bactrocera dorsalis	acetylcholine esterase	AY155500	507790	241	97.8	381.53	1.34e-100	10.91	2	2	KF257933	Bactrocera dorsalis strain SS acetylcholinesterase (ace) mRNA, complete cds
Bactrocera dorsalis	alpha esterase	JQ692070	507790	680	96.3	1094.34	0	41.46	2	2	JQ692070	Bactrocera dorsalis clone Bd23 alpha esterase mRNA, partial cds
Bactrocera dorsalis	carboxylesterase E4	KP698938	507790	562	97.2	933.678	0	32.75	3	3	KP698938	Bactrocera dorsalis clone BdCarE4 carboxylesterase mRNA, complete cds
Bactrocera dorsalis	carboxylesterase E6	KP698939	507790	306	93.5	444.316	1.28e-119	17.55	2	2	KP698939	Bactrocera dorsalis clone BdCarE6 carboxylesterase mRNA, complete cds
Bactrocera dorsalis	glutathione-S-transferase	27 Drosophila and Bactrocera GST sequences from GenBank (6 Oct 2021)	507790	363	96.8	597.588	5.99e-166	32.7	6	5	NM_001304729	Bactrocera dorsalis pyrimidodiazepine synthase-like (LOC105224881), mRNA >gi|386306408|gb|JQ690095.1| Bactrocera dorsalis glutathione-s-transferase omega class 2 (GST) mRNA, complete cds
Bactrocera dorsalis	fenitrothion insensitive acetylcholinesterase	AY183672	507790	241	97.4	375.99	5.7e-99	11.92	2	2	AJ517506*	Bactrocera dorsalis mRNA for fenitrothion insensitive acetylcholinesterase (ache-fenit gene) >gi|57157228|dbj|AB096610.1| Bactrocera dorsalis Ace mRNA for fenitrothion insensitive acetylcholinesterase, complete cds >gi|37731410|gb|AY183672.1| Bactrocera dorsalis fenitrothion-insensitive acetylcholinesterase mRNA, complete cds; *) for fenitrothion insensitive AChE; best hit for AChE: KF257933
Bactrocera dorsalis	ITS1, 5.8S rRNA, ITS2	148 Bactrocera ITS sequences from GenBank (7 Oct 2021)	507790	1522	99.4	2754.47	0	100	1018	145	AF276516	Bactrocera dorsalis 18S ribosomal RNA gene, partial sequence; internal transcribed spacer 1, 5.8S ribosomal RNA gene, internal transcribed spacer 2, and 28S ribosomal RNA gene, complete sequence
Drosophila suzukii	Rho1	XM_017074074	2264295	739	95.8	1155.28	0	38.12	19	19	XM_017074074	PREDICTED: Drosophila suzukii ras-like GTP-binding protein Rho1 (LOC108009598), transcript variant X2, mRNA
Drosophila suzukii	glutathione-S-transferase	27 Drosophila and Bactrocera GST sequences from GenBank (6 Oct 2021)	2264295	187	97.9	318.744	8.49e-82	10.58	18	3	XM_036813346	PREDICTED: Drosophila suzukii glutathione S-transferase S1 (LOC108008276), transcript variant X3, mRNA
Drosophila suzukii	voltage-gated sodium channel gene	MK645040	2264295	254	96.5	414.77	8.99e-111	16.44	1	1	MK645040	Drosophila suzukii voucher Ds_2018_0012 voltage-gated sodium channel protein gene, partial cds
